# Supplementary material for: Combining H-FABP and GFAP increases the capacity to differentiate between CT-positive and CT-negative patients with mild traumatic brain injury
Source: PLoS One. 2018 Jul 9;13(7):e0200394. doi: 10.1371/journal.pone.0200394 (PMC6037378; doi:10.1371/journal.pone.0200394)
Supplement: S2 Dataset — (XLSX) [file pone.0200394.s007.xlsx]

## Sheet: Feuil1
Patient	Origin	Gender	Age	GCS	Trauma to blood sample (min)	CT-scan result	Epidural haemorrhage	Subdural haemorrhage	Subarachnoid haemorrhage	Intracerebral haemorrhage	Contusion with haemorrhage	Skull fracture	Isolated TBI	Loss of consciousness	Nausea and vomiting	Headache	Amnesia	Injury type	GFAP pg/ml	HFABP pg/ml	Il-10 pg/ml	S100B ug/l
1	Sevilla	woman	60	15	315	normal	no	no	no	no	no	no	ISOLATED TBI	yes	no	yes	no	Fall	66.3149	2655.57	0.115773	0.085
2	Sevilla	woman	28	15	135	normal	no	no	no	no	no	no	ISOLATED TBI	yes	no	yes	yes	Traffic	91.5507	1173.1	5.96673	0.063
3	Sevilla	man	21	15	210	normal	no	no	no	no	no	no	ISOLATED TBI	yes	no	yes	no	Traffic	24.7304	2850.57	0.529955	0.088
4	Sevilla	man	17	15	295	normal	no	no	no	no	no	no	ISOLATED TBI	yes	yes	yes	yes	Fall	599.323	1099.15	1.03613	0.055
5	Sevilla	man	35	15	210	normal	no	no	no	no	no	no	ISOLATED TBI	yes	no	no	no	Fall	686.571	2772.87	0.307864	0.104
6	Sevilla	man	18	15	310	Pathologic	yes	no	no	no	yes	no	POLITRAUMA	no	no	no	yes	Assault	302.702	2531.14	0.21013	0.191
7	Sevilla	woman	32	15	255	normal	no	no	no	no	no	no	ISOLATED TBI	yes	no	yes	no	Assault	96.1293	1822.44	0.15787	0.041
8	Sevilla	man	49	15	120	normal	no	no	no	no	no	no	ISOLATED TBI	yes	no	no	yes	Traffic	882.974	10520.6	8.10779	1.44
9	Sevilla	man	24	15	325	normal	no	no	no	no	no	no	ISOLATED TBI	no	yes	yes	no	Traffic	8.35989	1416.24	0.151799	0.068
10	Sevilla	man	43	15	190	normal	no	no	no	no	no	no	ISOLATED TBI	yes	no	yes	yes	Traffic	390.6	2702.42	0.112806	0.119
11	Sevilla	man	43	15	255	Pathologic	no	yes	no	no	no	no	ISOLATED TBI	yes	yes	yes	no	Others	98.4177	1997.02	0.154832	0.072
12	Sevilla	man	34	15	315	normal	no	no	no	no	no	no	ISOLATED TBI	yes	yes	yes	yes	Assault	57.1115	1209.88	0.118747	0.349
13	Sevilla	man	48	15	165	normal	no	no	no	no	no	no	ISOLATED TBI	yes	no	no	no	Fall	17.7387	2862.39	0.0690734	0.103
14	Sevilla	man	23	15	285	normal	no	no	no	no	no	no	POLITRAUMA	no	yes	no	yes	Traffic	277.858	7181.3	2.26474	0.146
15	Sevilla	man	54	15	120	normal	no	no	no	no	no	no	ISOLATED TBI	no	yes	yes	no	Assault	5730.22	2731.37	1.16258	0.105
16	Sevilla	man	16	15	215	normal	no	no	no	no	no	no	ISOLATED TBI	yes	yes	yes	yes	Fall	654.372	7009.37	0.250776	0.23
17	Sevilla	man	27	15	255	normal	no	no	no	no	no	no	ISOLATED TBI	yes	yes	yes	yes	Traffic	113.286	1372.41	0.0662192	0.074
18	Sevilla	man	26	15	120	normal	no	no	no	no	no	no	ISOLATED TBI	no	yes	yes	yes	Traffic	632.154	1895.78	0.0980562	0.427
19	Sevilla	man	45	15	50	normal	no	no	no	no	no	no	ISOLATED TBI	yes	no	no	yes	Others	96.208	1892	0.142726	0.173
20	Sevilla	man	17	15	70	normal	no	no	no	no	no	no	ISOLATED TBI	no	no	yes	yes	Fall	185.187	4951.64	1.84526	0.206
21	Sevilla	man	26	15	255	Pathologic	no	no	no	no	no	yes	ISOLATED TBI	yes	yes	yes	yes	Traffic	16196.4	2534.89	1.64531	0.356
22	Sevilla	man	51	15	360	normal	no	no	no	no	no	no	ISOLATED TBI	yes	no	yes	yes	Traffic	3899.07	10206	0.411266	0.147
23	Sevilla	man	35	15	255	normal	no	no	no	no	no	no	ISOLATED TBI	yes	no	yes	yes	Others	336.585	1112.48	0.0980562	0.059
24	Sevilla	man	14	15	270	normal	no	no	no	no	no	no	ISOLATED TBI	yes	yes	yes	yes	Fall	151.856	2011.76	0.103937	0.119
25	Sevilla	man	81	15	220	normal	no	no	no	no	no	no	ISOLATED TBI	yes	no	yes	yes	Fall	927.023	8839.37	0.279211	0.056
26	Sevilla	man	50	15	210	normal	no	no	no	no	no	no	POLITRAUMA	yes	no	yes	no	Fall	125.403	5941.69	2.12421	0.084
27	Sevilla	man	45	15	240	normal	no	no	no	no	no	no	ISOLATED TBI	yes	yes	no	yes	Fall	135.053	1988.83	1.11679	0.425
28	Sevilla	man	35	15	105	normal	no	no	no	no	no	no	POLITRAUMA	yes	no	yes	no	Traffic	201.733	1655.48	0.154832	0.076
29	Sevilla	woman	40	15	170	normal	no	no	no	no	no	no	POLITRAUMA	no	yes	yes	no	Fall	225.251	2707.39	68.3348	0.085
30	Sevilla	man	90	15	143	normal	no	no	no	no	no	no	POLITRAUMA	no	no	yes	yes	Fall	1251.42	7884.66	12.1084	2.52
31	Sevilla	man	26	15	320	normal	no	no	no	no	no	no	ISOLATED TBI	no	yes	yes	no	Traffic	25.7527	3669.53	0.133695	0.091
32	Sevilla	woman	72	15	63	normal	no	no	no	no	no	no	POLITRAUMA	no	yes	yes	no	Fall	509.189	2184.68	0.14877	0.055
33	Sevilla	man	82	15	110	normal	no	no	no	no	no	no	ISOLATED TBI	yes	no	yes	no	Fall	313.571	2977.98	0.483535	0.117
34	Sevilla	man	33	15	205	normal	no	no	no	no	no	no	ISOLATED TBI	yes	yes	yes	yes	Assault	848.355	2682.25	0.368993	0.416
35	Sevilla	man	44	15	105	normal	no	no	no	no	no	no	ISOLATED TBI	yes	no	no	no	Others	173.322	2754.69	0.36252	0.113
36	Sevilla	man	41	15	135	normal	no	no	no	no	no	no	ISOLATED TBI	yes	yes	yes	yes	Assault	194.651	1931.25	0.109844	0.076
37	Sevilla	man	43	15	120	normal	no	no	no	no	no	no	ISOLATED TBI	yes	yes	yes	no	Others	1193.39	9885.41	0.339934	0.089
38	Sevilla	man	18	15	180	normal	no	no	no	no	no	no	ISOLATED TBI	no	no	yes	no	Fall	76.4934	5921.44	1.05713	0.493
39	Sevilla	woman	55	15	135	normal	no	no	no	no	no	no	POLITRAUMA	no	no	yes	no	Others	166.183	1359.56	0.0719364	0.09
40	Sevilla	man	33	15	115	normal	no	no	no	no	no	no	POLITRAUMA	yes	yes	yes	yes	Traffic	1033.55	14545	24.267	2.37
41	Sevilla	man	38	15	135	normal	no	no	no	no	no	no	POLITRAUMA	no	yes	yes	no	Assault	173.322	5203.82	0.200829	0.106
42	Sevilla	man	57	15	60	normal	no	no	no	no	no	no	ISOLATED TBI	yes	yes	no	yes	Fall	697.747	1768.95	0.390106	0.209
43	Sevilla	woman	77	15	195	normal	no	no	no	no	no	no	ISOLATED TBI	yes	no	yes	yes	Fall	556.764	3866.62	0.109299	0.079
44	Sevilla	woman	22	15	92	normal	no	no	no	no	no	no	POLITRAUMA	yes	no	yes	yes	Traffic	155.449	2183.89	1.59941	0.275
45	Sevilla	woman	50	15	300	normal	no	no	no	no	no	no	ISOLATED TBI	yes	no	yes	yes	Fall	118.985	1718.41	0.222379	0.07
46	Sevilla	woman	20	15	300	normal	no	no	no	no	no	no	ISOLATED TBI	yes	no	yes	yes	Traffic	84.6776	851.045	0.21539	0.252
47	Sevilla	man	73	15	300	normal	no	no	no	no	no	no	ISOLATED TBI	yes	no	no	no	Others	153.173	2776.53	0.426502	0.225
48	Sevilla	man	52	15	225	normal	no	no	no	no	no	no	ISOLATED TBI	yes	no	no	yes	Fall	191.81	3011.73	0.254	0.115
49	Sevilla	woman	15	15	160	normal	no	no	no	no	no	no	ISOLATED TBI	yes	no	no	no	Traffic	2788.38	3538.03	0.496206	0.152
50	Sevilla	woman	30	15	230	normal	no	no	no	no	no	no	POLITRAUMA	yes	yes	yes	yes	Traffic	7410.32	14816.9	11.1712	0.564
51	Sevilla	woman	46	15	301	normal	no	no	no	no	no	no	ISOLATED TBI	yes	no	no	yes	Traffic	4862.46	5635.05	0.37923	0.31
52	Sevilla	man	33	15	260	normal	no	no	no	no	no	no	POLITRAUMA	yes	no	yes	yes	Traffic	838.387	23318.7	3.32845	0.986
53	Sevilla	man	50	15	100	normal	no	no	no	no	no	no	POLITRAUMA	yes	no	no	no	Others	487.239	8500.41	0.16348	0.19
54	Sevilla	man	40	15	125	normal	no	no	no	no	no	no	ISOLATED TBI	yes	yes	yes	yes	Fall	399.601	2140.56	1.4724	0.058
55	Sevilla	man	21	15	205	normal	no	no	no	no	no	no	ISOLATED TBI	yes	no	yes	no	Traffic	925.305	2040.72	0.170346	0.19
56	Sevilla	man	63	15	211	normal	no	no	no	no	no	no	POLITRAUMA	yes	no	yes	yes	Fall	956.482	4180.82	1.54376	0.076
57	Sevilla	man	21	15	225	normal	no	no	no	no	no	no	ISOLATED TBI	yes	no	no	yes	Traffic	1274.3	5498.79	3.69713	0.146
58	Sevilla	man	46	15	300	normal	no	no	no	no	no	no	ISOLATED TBI	yes	no	no	yes	NA	198.618	1336.17	0.0828165	0.061
59	Sevilla	man	69	15	235	Pathologic	no	no	yes	no	no	no	ISOLATED TBI	yes	no	no	yes	Traffic	2405.58	4374.83	0.332341	0.169
60	Sevilla	man	40	15	240	normal	no	no	no	no	no	no	ISOLATED TBI	yes	no	no	yes	Traffic	5054.56	8727.74	0.99913	0.417
61	Sevilla	man	20	15	90	normal	no	no	no	no	no	no	ISOLATED TBI	yes	no	yes	yes	Fall	54.8079	1584.6	0.25753	0.042
62	Sevilla	man	51	15	130	normal	no	no	no	no	no	no	POLITRAUMA	yes	no	no	yes	Traffic	976.518	8064.69	0.803668	0.542
63	Sevilla	woman	75	15	135	normal	no	no	no	no	no	no	ISOLATED TBI	yes	yes	yes	no	Fall	820.545	5899.53	0.37199	0.195
64	Sevilla	man	80	15	290	normal	no	no	no	no	no	no	ISOLATED TBI	yes	no	no	no	Fall	198.618	10658	1.65918	0.229
65	Sevilla	woman	81	15	105	normal	no	no	no	no	no	no	ISOLATED TBI	yes	no	yes	yes	Fall	1072.18	10024.2	0.459434	0.239
66	Sevilla	woman	87	15	160	Pathologic	no	yes	yes	no	no	no	ISOLATED TBI	yes	yes	yes	yes	Fall	7358.18	5358.21	2.61166	0.278
67	Sevilla	man	71	15	45	Pathologic	yes	yes	yes	no	yes	yes	ISOLATED TBI	yes	yes	yes	yes	Fall	100285	19150.4	11.8822	6.35
68	Sevilla	woman	37	15	285	normal	no	no	no	no	no	no	ISOLATED TBI	yes	no	yes	yes	Traffic	1836.58	1273.71	0.166911	0.171
69	Sevilla	woman	50	15	150	normal	no	no	no	no	no	no	ISOLATED TBI	yes	yes	yes	yes	Traffic	89.2604	2575.61	0.122708	0.146
70	Sevilla	man	73	15	260	Pathologic	no	no	no	yes	no	no	ISOLATED TBI	yes	no	no	yes	Fall	1098.86	13444	4.33105	0.221
71	Geneva	man	36	15	120	normal	no	no	no	no	no	no	ISOLATED TBI	yes	yes	yes	no	Assault	49.9948	1073	0.337256	0.109509
72	Geneva	woman	22	15	60	normal	no	no	no	no	no	no	ISOLATED TBI	yes	yes	no	no	Assault	21.8151	1834	0.348932	0.150833
73	Geneva	man	70	15	180	normal	no	no	no	no	no	no	ISOLATED TBI	yes	no	no	no	Fall	77.8599	1491	0.0775319	0.0867804
74	Geneva	man	81	15	150	Pathologic	no	no	yes	no	no	no	ISOLATED TBI	yes	no	no	yes	Fall	999.136	7418	0.719543	0.301665
75	Geneva	man	27	15	200	normal	no	no	no	no	no	no	ISOLATED TBI	no	no	no	yes	Fall	57.3509	1620	0.0775319	0.109509
76	Geneva	woman	55	15	40	normal	no	no	no	no	no	no	ISOLATED TBI	yes	no	no	yes	Fall	30.7628	1275	0.211244	0.134303
77	Geneva	woman	58	15	180	normal	no	no	no	no	no	no	ISOLATED TBI	yes	no	no	yes	Fall	143.187	2054	0.0949112	0.128104
78	Geneva	man	82	15	180	normal	no	no	no	no	no	no	ISOLATED TBI	yes	no	no	yes	Fall	667.968	7611	2.01815	0.0743832
79	Geneva	man	62	15	160	normal	no	no	no	no	no	no	ISOLATED TBI	no	no	no	yes	Fall	69.0847	2897	0.196325	0.183892
80	Geneva	man	28	15	360	normal	no	no	no	no	no	no	POLITRAUMA	yes	no	no	yes	Assault	102.628	2798	0.0879252	0.121906
81	Geneva	woman	88	15	105	Pathologic	no	no	yes	no	no	no	ISOLATED TBI	yes	no	yes	yes	Traffic	1026.98	17775	3.41361	0.849208
82	Geneva	man	76	15	255	normal	no	no	no	no	no	no	ISOLATED TBI	yes	no	no	yes	NA	884.83	3790	0.337256	0.212819
83	Geneva	woman	74	15	220	Pathologic	no	no	no	yes	no	no	ISOLATED TBI	yes	no	no	no	Fall	376.129	20203	1.62557	0.061986
84	Geneva	man	20	15	240	normal	no	no	no	no	no	no	ISOLATED TBI	yes	yes	yes	yes	Sport	93.9009	1892	0.116114	0.041324
85	Geneva	man	68	15	180	normal	no	no	no	no	no	no	ISOLATED TBI	no	no	no	yes	NA	99.7207	7304	0.0949112	0.105376
86	Geneva	woman	95	15	270	normal	no	no	no	no	no	no	ISOLATED TBI	yes	no	no	yes	NA	124.388	6554	0.260306	0.0971114
87	Geneva	man	62	15	160	Pathologic	no	yes	no	no	no	no	ISOLATED TBI	yes	no	no	no	Fall	663.759	2415	0.760992	0.177693
88	Geneva	woman	65	15	300	normal	no	no	no	no	no	no	ISOLATED TBI	yes	no	no	no	Fall	628.662	4224	0.94547	0.092979
89	Geneva	man	34	15	40	Pathologic	no	no	no	no	yes	no	POLITRAUMA	yes	no	no	yes	Traffic	1096.52	2787	1.22337	0.179759
90	Geneva	woman	91	15	150	Pathologic	no	no	no	no	no	yes	POLITRAUMA	yes	no	yes	no	Traffic	449.749	4963	0.915907	0.318195
91	Geneva	man	25	15	225	Pathologic	no	no	no	yes	yes	no	ISOLATED TBI	yes	no	yes	yes	Assault	1357.3	2058	0.116114	0.152899
92	Geneva	man	71	15	120	normal	no	no	no	no	no	no	ISOLATED TBI	yes	no	no	yes	Fall	302.235	3302	0.126839	0.107442
93	Geneva	man	56	15	180	normal	no	no	no	no	no	no	ISOLATED TBI	yes	no	no	no	Fall	108.438	1981	0.123255	0.0764494
94	Geneva	woman	19	15	90	normal	no	no	no	no	no	no	ISOLATED TBI	yes	yes	no	no	Fall	12.7956	1614	0.123255	0.121906
95	Geneva	man	27	15	300	normal	no	no	no	no	no	no	POLITRAUMA	yes	no	yes	yes	Fall	27.7865	806	0.1889	0.0847142
96	Geneva	woman	49	15	316	normal	no	no	no	no	no	no	ISOLATED TBI	yes	no	no	yes	Fall	404.474	2272	0.137639	0.0785156
97	Geneva	man	67	15	330	normal	no	no	no	no	no	no	#NULL!	yes	no	no	no	Fall	289.414	28339	0.137639	0.181826
98	Geneva	man	56	15	45	normal	no	no	no	no	no	no	ISOLATED TBI	yes	no	no	no	Fall	197.892	2166	0.637238	0.0867804
99	Geneva	woman	35	15	230	normal	no	no	no	no	no	no	ISOLATED TBI	yes	no	no	no	Traffic	465.292	4471	0.230014	0.0867804
100	Geneva	man	22	15	260	normal	no	no	no	no	no	no	POLITRAUMA	yes	no	yes	yes	Assault	67.6201	13061	0.126839	0.161164
101	Geneva	woman	87	15	90	Pathologic	no	no	yes	no	no	no	ISOLATED TBI	yes	no	no	yes	Fall	558.356	7965	0.423595	1.50833
102	Geneva	woman	79	15	360	Pathologic	no	no	no	yes	yes	no	ISOLATED TBI	yes	no	no	no	Fall	1113.2	3948	0.163104	0.115707
103	Geneva	man	55	15	175	normal	no	no	no	no	no	no	ISOLATED TBI	yes	no	no	no	Fall	8.24356	2928	0.070665	0.0495888
104	Geneva	man	32	15	240	normal	no	no	no	no	no	no	ISOLATED TBI	yes	no	no	yes	Assault	568.208	3341	0.116114	0.0578536
105	Geneva	man	23	15	240	normal	no	no	no	no	no	no	POLITRAUMA	yes	no	no	no	Assault	57.3509	2962	0.0537459	0.299599
106	Geneva	man	41	15	294	normal	no	no	no	no	no	no	ISOLATED TBI	no	no	yes	no	Others	38.1807	3410	0.177807	0.10331
107	Geneva	man	24	15	60	Pathologic	no	no	no	no	no	yes	POLITRAUMA	yes	no	no	yes	Traffic	474.826	4569	0.912644	0.708707
108	Geneva	woman	91	15	210	normal	no	no	no	no	no	no	ISOLATED TBI	yes	no	yes	no	Fall	46.0131	617	0.00181184	0.0351254
109	Geneva	woman	81	15	360	Pathologic	no	no	yes	no	no	yes	ISOLATED TBI	yes	yes	no	no	Fall	2492.27	2237	9.71212	0.128104
110	Geneva	man	69	15	75	normal	no	no	no	no	no	no	POLITRAUMA	yes	no	no	yes	Fall	207.045	5053	0.237026	0.092979
111	Geneva	man	41	15	225	normal	no	no	no	no	no	no	ISOLATED TBI	yes	no	yes	yes	Fall	23.0155	1594	0.262938	0.171495
112	Geneva	man	31	15	210	normal	no	no	no	no	no	no	ISOLATED TBI	yes	no	no	yes	Traffic	148.791	1344	0.73095	0.506219
113	Geneva	man	90	15	240	normal	no	no	no	no	no	no	ISOLATED TBI	yes	no	no	no	Fall	440.654	12505	1.00676	0.438034
114	Geneva	man	30	15	45	normal	no	no	no	no	no	no	ISOLATED TBI	yes	no	no	no	Sport	43.4798	2726	0.457276	0.47316
115	Geneva	woman	40	15	175	normal	no	no	no	no	no	no	ISOLATED TBI	yes	no	no	yes	Traffic	646.971	2777	0.653346	0.295467
116	Geneva	man	58	15	60	normal	no	no	no	no	no	no	ISOLATED TBI	yes	no	no	yes	Fall	225.137	1829	0.0662047	0.0991776
117	Geneva	woman	82	15	200	normal	no	no	no	no	no	no	ISOLATED TBI	yes	no	no	yes	Fall	1055.1	8606	0.237026	0.276871
118	Geneva	man	75	15	120	Pathologic	no	yes	yes	no	no	yes	POLITRAUMA	yes	yes	no	yes	Traffic	325.709	2046	3.53236	0.165296
119	Geneva	man	27	15	170	normal	no	no	no	no	no	no	POLITRAUMA	yes	no	no	yes	Traffic	77.3751	3886	0.346015	0.0702508
120	Geneva	man	18	15	60	normal	no	no	no	no	no	no	ISOLATED TBI	yes	no	yes	no	Sport	30.7376	3155	1.44636	0.0950452
121	Geneva	man	34	15	195	normal	no	no	no	no	no	no	ISOLATED TBI	yes	no	no	yes	Traffic	710.991	2066	0.275956	0.0950452
122	Geneva	man	60	15	120	normal	no	no	no	no	no	no	ISOLATED TBI	yes	no	yes	yes	Assault	693.549	3201	0.280304	0.132237
123	Geneva	man	62	15	240	normal	no	no	no	no	no	no	ISOLATED TBI	no	no	no	yes	Traffic	98.4623	3978	0.372534	0.16323
124	Geneva	man	53	15	120	normal	no	no	no	no	no	no	ISOLATED TBI	yes	no	no	yes	Fall	201.003	1735	0.00181184	0.283069
125	Geneva	man	75	15	75	Pathologic	no	no	yes	no	yes	yes	ISOLATED TBI	yes	no	no	yes	Fall	1087.24	5183	0.215569	0.595066
126	Geneva	man	56	15	360	normal	no	no	no	no	no	no	ISOLATED TBI	no	no	no	yes	Fall	100.933	1162	0.114735	0.0991776
127	Geneva	man	57	15	360	normal	no	no	no	no	no	no	ISOLATED TBI	yes	no	no	no	Fall	228.75	2101	0.00181184	0.183892
128	Geneva	man	22	15	190	normal	no	no	no	no	no	no	ISOLATED TBI	yes	no	no	yes	Fall	1	1413	0.271612	0.101244
129	Geneva	man	35	15	145	normal	no	no	no	no	no	no	ISOLATED TBI	yes	no	yes	no	Assault	54.8471	4931	0.207024	0.0991776
130	Geneva	man	19	15	50	normal	no	no	no	no	no	no	ISOLATED TBI	yes	no	no	yes	Assault	21.7213	4607	0.0274734	0.161164
131	Geneva	man	66	15	75	Pathologic	no	no	no	no	no	yes	POLITRAUMA	yes	no	no	yes	Traffic	651.633	4234	1.62091	0.281003
132	Geneva	woman	91	15	360	normal	no	no	no	no	no	no	ISOLATED TBI	yes	no	no	no	Fall	531.585	5050	0.345466	0.188024
