# Supplementary material for: Combining H-FABP and GFAP increases the capacity to differentiate between CT-positive and CT-negative patients with mild traumatic brain injury
Source: PLoS One. 2018 Jul 9;13(7):e0200394. doi: 10.1371/journal.pone.0200394 (PMC6037378; doi:10.1371/journal.pone.0200394)
Supplement: S3 Dataset — (XLSX) [file pone.0200394.s008.xlsx]

## Sheet: Feuil1
Patient	Origin	Gender	Age	GCS	Trauma to blood sample (min)	CT-scan result	Subdural haemorrhage	Epidural haemorrhage	Subarachnoid haemorrhage	Intracerebral haemorrhage	Contusion with haemorrhage	Skull fracture	Isolated TBI	Loss of consciousness	Nausea and vomiting	Headache	Amnesia	Injury type	GFAP pg/ml	HFABP pg/ml	Il-10 pg/ml	S100B ug/l
1	Barcelona	Male	47	15	254	Pathologic	No	No	Yes	No	No	Yes	polytrauma	No	No	No	Yes	sport	140.667	5462.42	0.179769	0.0425775
2	Barcelona	Male	51	15	110	Normal	No	No	No	No	No	No	polytrauma	Yes	No	No	No	traffic	143.076	22716.6	7.83413	0.537361
3	Barcelona	Male	26	15	224	Pathologic	No	No	No	No	No	No	polytrauma	Yes	No	No	Yes	assault	1319.13	21790.4	0.167123	0.0736786
4	Barcelona	Male	37	15	98	Normal	No	No	No	No	No	No	isolated	Yes	No	No	No	sport	50.0265	4197.58	0.295474	0.148848
5	Barcelona	Female	29	15	121	Normal	No	No	No	No	No	No	polytrauma	Yes	No	No	Yes	traffic	287.246	1928.68	0.251407	0.0942308
6	Barcelona	Male	34	15	90	Normal	No	No	No	No	No	No	polytrauma	Yes	Yes	No	Yes	other	245.725	4203.21	1.23451	0.251525
7	Barcelona	Male	40	15	265	Normal	No	No	No	No	No	No	polytrauma	Yes	No	No	No	other	279.908	2477.95	0.379365	0.179679
8	Barcelona	Male	47	15	280	Normal	No	No	No	No	No	No	polytrauma	No	No	No	Yes	other	382.159	11253.3	0.620286	0.0935231
9	Barcelona	Male	43	15	263	Normal	No	No	No	No	No	No	isolated	Yes	No	No	Yes	other	39.8521	1507.88	0.141989	0.0316336
10	Barcelona	Male	39	15	146	Normal	No	No	No	No	No	No	isolated	Yes	No	No	Yes	assault	106.253	2324.93	0.241096	0.116318
11	Barcelona	Male	57	15	195	Pathologic	No	No	Yes	No	Yes	Yes	isolated	Yes	No	No	No	traffic	23527.6	5203.31	0.279877	0.299143
12	Barcelona	Male	24	15	55	Pathologic	No	No	No	No	No	Yes	isolated	Yes	No	No	Yes	assault	123.833	2710.23	0.207756	0.052929
13	Barcelona	Male	38	15	105	Normal	No	No	No	No	No	No	isolated	Yes	No	No	No	assault	156.741	715.514	0.167123	0.000268438
14	Barcelona	Female	31	15	245	Normal	No	No	No	No	No	No	polytrauma	Yes	No	No	Yes	assault	473.48	1176.96	0.0876039	0.00953955
15	Barcelona	Female	85	15	280	Normal	No	No	No	No	No	No	polytrauma	Yes	No	No	No	other	986.93	3882.25	0.368818	0.1405
16	Barcelona	Female	55	15	324	Normal	No	No	No	No	No	No	isolated	Yes	No	No	No	traffic	3333.15	2781	0.177236	0.0747856
17	Barcelona	Male	54	15	265	Normal	No	No	No	No	No	No	polytrauma	No	No	No	Yes	fall	437.229	2211.34	0.574312	0.134616
18	Barcelona	Male	60	15	335	Pathologic	No	No	No	No	No	Yes	isolated	Yes	No	No	No	traffic	554.436	1965.22	0.127022	0.0523655
19	Barcelona	Male	74	15	242	Pathologic	Yes	No	Yes	No	No	Yes	isolated	No	Yes	No	Yes	other	2034.85	4262.6	0.269505	0.128553
20	Barcelona	Female	89	15	272	Pathologic	Yes	No	Yes	No	Yes	Yes	isolated	No	No	No	Yes	other	69214.5	3877.8	8.57112	1.71014
21	Barcelona	Female	80	15	283	Pathologic	Yes	No	No	No	No	No	isolated	No	No	No	Yes	other	3105.93	2259.33	0.321566	0.122716
22	Barcelona	Male	83	15	322	Pathologic	Yes	No	Yes	No	Yes	No	isolated	Yes	No	No	Yes	other	14313.3	3035.16	0.745587	0.610207
23	Barcelona	Female	33	15	150	Normal	No	No	No	No	No	No	isolated	No	No	No	Yes	assault	51.5961	1244.13	0.177236	0.080587
24	Barcelona	Female	27	15	300	Normal	No	No	No	No	No	No	isolated	Yes	No	No	No	assault	68.9258	1167.06	0.157043	0.0296946
25	Barcelona	Male	22	15	345	Normal	No	No	No	No	No	No	polytrauma	No	No	No	Yes	assault	440.522	4246.69	0.371453	0.445335
26	Barcelona	Male	24	15	293	Normal	No	No	No	No	No	No	isolated	No	No	No	Yes	assault	179.305	1541.56	0.248827	0.099777
27	Barcelona	Male	40	15	152	Normal	No	No	No	No	No	No	isolated	No	No	No	Yes	assault	504.837	1421.58	0.0900432	0.173052
28	Barcelona	Female	53	15	215	Normal	No	No	No	No	No	No	isolated	Yes	No	No	Yes	assault	1544.79	1213.48	0.68278	0.213036
29	Barcelona	Male	62	15	155	Pathologic	No	No	No	No	No	Yes	isolated	Yes	Yes	No	Yes	other	2536.16	3136.23	1.28239	0.292773
30	Barcelona	Male	25	15	35	Normal	No	No	No	No	No	No	polytrauma	Yes	Yes	Yes	Yes	other	570.163	2368.39	0.184841	0.240945
31	Barcelona	Female	83	15	120	Normal	No	No	No	No	No	No	polytrauma	Yes	Yes	No	Yes	traffic	281.539	6017.27	0.246249	1.55931
32	Barcelona	Female	69	15	255	Normal	No	No	No	No	No	No	polytrauma	No	No	Yes	No	other	145.485	4601.67	0.112149	0.0951736
33	Barcelona	Female	64	15	295	Normal	No	No	No	No	No	No	polytrauma	Yes	No	No	No	other	1747.41	1746.7	0.539289	0.308886
34	Barcelona	Male	55	15	285	Normal	No	No	No	No	No	No	polytrauma	No	No	Yes	No	other	151.111	16086.8	0.680057	0.0944549
35	Barcelona	Male	36	15	180	Normal	No	No	No	No	No	No	polytrauma	Yes	No	No	No	other	281.938	2555.47	0.240026	0.0643254
36	Barcelona	Male	39	15	220	Normal	No	No	No	No	No	No	polytrauma	No	No	Yes	No	traffic	1012.3	2355.06	0.167951	0.0188817
37	Barcelona	Male	56	15	150	Normal	No	No	No	No	No	No	polytrauma	Yes	Yes	No	Yes	assault	767.897	2669.57	37.4879	1.30416
38	Barcelona	Male	60	15	360	Normal	No	No	No	No	No	No	polytrauma	Yes	No	No	Yes	traffic	2628.09	1727.41	1.80595	0.178072
39	Geneva 2	Male	47	15	105	Normal	No	No	No	No	No	No	isolated	Yes	No	Yes	Yes	traffic	1288.77	2943	0.677442	0.371916
40	Geneva 2	Male	26	15	190	Normal	No	No	No	No	No	No	isolated	Yes	No	Yes	No	fall	1294.35	8344	0.260991	0.115707
41	Geneva 2	Male	26	15	180	Pathologic	Yes	No	Yes	Yes	No	No	isolated	Yes	No	No	Yes	assault	772.608	3875	0.373866	0.1467
42	Geneva 2	Female	36	15	160	Normal	No	No	No	No	No	No	isolated	Yes	Yes	Yes	Yes	traffic	962.495	3258	0.331309	0.334724
43	Geneva 2	Female	96	15	165	Normal	No	No	No	No	No	No	isolated	Yes	No	No	Yes	fall	1338.93	6241	1.17792	0.157031
44	Geneva 2	Female	82	15	210	Normal	No	No	No	No	No	No	isolated	Yes	Yes	No	No	fall	525.707	2651	0.682325	0.508285
45	Geneva 2	Male	49	15	210	Normal	No	No	No	No	No	No	isolated	Yes	No	No	No	assault	22.4065	1823	0.00181184	0.231414
46	Geneva 2	Female	34	15	180	Normal	No	No	No	No	No	No	isolated	Yes	Yes	Yes	Yes	traffic	468.195	1123	0.159613	0.107442
47	Geneva 2	Female	68	15	60	Normal	No	No	No	No	No	No	isolated	Yes	No	No	Yes	fall	1182.48	2607	0.435754	0.0371916
48	Geneva 2	Male	21	15	45	Normal	No	No	No	No	No	No	isolated	Yes	No	No	Yes	fall	110.682	903	0.25168	0.101244
49	Geneva 2	Female	52	15	320	Normal	No	No	No	No	No	No	isolated	Yes	No	No	No	fall	247.031	1575	0.604404	0.0371916
50	Geneva 2	Male	32	15	120	Normal	No	No	No	No	No	No	isolated	Yes	No	Yes	Yes	fall	722.207	2748	0.0966489	0.177693
51	Geneva 2	Female	80	15	35	Pathologic	Yes	No	Yes	No	No	Yes	isolated	Yes	Yes	Yes	Yes	traffic	2561.59	5213	13.4385	3.03112
52	Geneva 2	Female	36	15	75	Pathologic	No	No	No	No	No	Yes	isolated	Yes	No	No	Yes	traffic	312.605	4658	1.47053	0.235547
53	Geneva 2	Male	48	15	90	Normal	No	No	No	No	No	No	isolated	Yes	No	No	Yes	assault	61.6536	1493	0.0833818	0.171495
54	Geneva 2	Male	51	15	330	Normal	No	No	No	No	No	No	isolated	Yes	No	No	Yes	fall	96.1393	1592	0.150529	0.154965
55	Geneva 2	Male	78	15	130	Normal	No	No	No	No	No	No	isolated	No	No	Yes	No	fall	142.623	3087	0.303084	0.0909128
56	Geneva 2	Female	39	15	185	Normal	No	No	No	No	No	No	isolated	Yes	No	No	Yes	traffic	351.856	1804	0.657926	0.26654
57	Geneva 2	Female	70	15	100	Normal	No	No	No	No	No	No	isolated	Yes	No	No	Yes	traffic	546.262	5714	0.943364	0.675647
58	Geneva 2	Female	92	15	145	Normal	No	No	No	No	No	No	isolated	Yes	Yes	No	Yes	fall	311.09	2749	0.289019	0.276871
59	Geneva 2	Male	20	15	255	Normal	No	No	No	No	No	No	isolated	Yes	No	No	Yes	traffic	405.792	6470	1.76605	0.072317
60	Geneva 2	Male	29	15	240	Normal	No	No	No	No	No	No	isolated	No	Yes	No	No	assault	794.149	1576	0.426203	0.061986
61	Geneva 2	Female	50	15	275	Pathologic	No	No	Yes	No	No	No	isolated	Yes	No	No	Yes	traffic	4091.03	4760	0.247031	0.307864
62	Geneva 2	Female	85	15	155	Normal	No	No	No	No	No	No	polytrauma	No	No	No	Yes	fall	1245.48	5254	0.570465	0.117773
63	Geneva 2	Male	17	15	105	Normal	No	No	No	No	No	No	isolated	Yes	No	No	Yes	traffic	213.099	8286	2.05887	0.10331
64	Geneva 2	Male	44	15	120	Normal	No	No	No	No	No	No	isolated	No	No	No	Yes	traffic	270.009	3570	0.488463	0.169428
65	Geneva 2	Male	48	15	135	Normal	No	No	No	No	No	No	isolated	Yes	No	Yes	No	other	73.2499	1528	0.127939	0.0681846
66	Geneva 2	Female	66	15	240	Normal	No	No	No	No	No	No	isolated	Yes	No	Yes	Yes	traffic	516.884	4167	0.237746	0.0599198
67	Geneva 2	Female	28	15	270	Normal	No	No	No	No	No	No	isolated	No	Yes	Yes	Yes	traffic	982.348	1574	0.407133	0.11984
68	Geneva 2	Female	51	15	225	Normal	No	No	No	No	No	No	isolated	Yes	No	Yes	No	traffic	1654.28	3170	0.5077	0.0702508
69	Geneva 2	Male	42	15	180	Normal	No	No	No	No	No	No	isolated	Yes	No	No	No	fall	1	1135	2.80205	4.84111
70	Geneva 2	Female	85	15	150	Normal	No	No	No	No	No	No	polytrauma	Yes	No	No	No	fall	2070.79	4626	0.478857	0.227282
71	Geneva 2	Female	90	15	130	Normal	No	No	No	No	No	No	isolated	Yes	No	No	No	fall	445.967	1425	0.923524	0.409108
72	Geneva 2	Male	66	15	80	Normal	No	No	No	No	No	No	isolated	Yes	No	No	Yes	fall	560.734	4904	1.05493	0.233481
73	Geneva 2	Female	30	15	40	Normal	No	No	No	No	No	No	isolated	Yes	No	Yes	Yes	traffic	11.9323	2454	3.21152	0.0743832
74	Geneva 2	Male	52	15	120	Normal	No	No	No	No	No	No	isolated	Yes	No	No	No	traffic	589.666	1749	0.167116	0.0268606
75	Geneva 2	Male	33	15	150	Normal	No	No	No	No	No	No	isolated	Yes	Yes	No	Yes	fall	335.828	3197	1.12473	0.101244
76	Geneva 2	Male	73	15	250	Normal	No	No	No	No	No	No	polytrauma	Yes	No	No	Yes	fall	1114.24	4767	0.706394	0.175627
77	Geneva 2	Female	101	15	240	Normal	No	No	No	No	No	No	isolated	No	No	No	Yes	fall	913.049	17639	0.215621	0.578536
78	Geneva 2	Female	93	15	110	Normal	No	No	No	No	No	No	isolated	Yes	No	No	Yes	fall	531.722	7024	1.78579	0.140502
79	Geneva 2	Male	21	15	210	Normal	No	No	No	No	No	No	polytrauma	Yes	No	No	No	assault	591.271	1562	0.115333	0.165296
80	Geneva 2	Male	82	15	105	Normal	No	No	No	No	No	No	isolated	No	No	No	Yes	fall	544.626	4455	0.543429	0.173561
81	Geneva 2	Male	84	15	55	Pathologic	No	No	Yes	No	No	No	isolated	Yes	No	No	Yes	NA	698.315	6637	33.5586	0.322327
82	Geneva 2	Male	86	15	60	Normal	No	No	No	No	No	No	isolated	Yes	No	No	Yes	fall	340.789	6452	0.614954	0.452498
83	Geneva 2	Female	48	15	120	Normal	No	No	No	No	No	No	polytrauma	Yes	No	No	Yes	traffic	1115.79	9000	14.7699	0.506219
84	Geneva 2	Male	35	15	90	Normal	No	No	No	No	No	No	isolated	Yes	No	Yes	No	fall	821.843	1144	0.260404	0.0557874
85	Geneva 2	Male	66	15	100	Normal	No	No	No	No	No	No	isolated	Yes	No	No	Yes	traffic	277.647	3122	0.175869	0.175627
86	Geneva 2	Male	39	15	165	Normal	No	No	No	No	No	No	isolated	Yes	No	No	Yes	assault	933.423	2584	0.0651872	0.0971114
87	Geneva 2	Female	84	15	195	Normal	No	No	No	No	No	No	isolated	Yes	No	No	Yes	fall	299.327	2328	0.233463	0.400843
88	Geneva 2	Female	93	15	180	Normal	No	No	No	No	No	No	isolated	Yes	No	No	No	fall	329.208	4932	0.0692842	0.0785156
89	Geneva 2	Male	62	15	180	Normal	No	No	No	No	No	No	isolated	Yes	No	No	Yes	fall	99.8844	3199	15.5863	0.030993
90	Geneva 2	Female	73	15	170	Normal	No	No	No	No	No	No	isolated	Yes	Yes	No	Yes	fall	259.232	2637	6.38396	0.931856
91	Geneva 2	Male	42	15	130	Normal	No	No	No	No	No	No	isolated	Yes	No	No	No	fall	1268.85	1018	0.467865	0.123972
92	Geneva 2	Female	41	15	280	Normal	No	No	No	No	No	No	isolated	Yes	No	No	Yes	fall	730.092	2043	0.383882	0.115707
93	Geneva 2	Male	36	15	220	Normal	No	No	No	No	No	No	isolated	Yes	No	No	No	fall	44.1385	894	0.00357518	0.0640522
94	Geneva 2	Male	23	15	335	Normal	No	No	No	No	No	No	isolated	Yes	No	No	Yes	traffic	2590.14	1465	0.145377	0.167362
95	Geneva 2	Male	50	15	90	Normal	No	No	No	No	No	No	isolated	Yes	No	No	Yes	fall	66.0071	2228	0.215621	0.115707
96	Geneva 2	Male	32	15	30	Normal	No	No	No	No	No	No	isolated	Yes	No	No	Yes	traffic	131.408	1867	1.47295	0.702508
97	Geneva 2	Male	76	15	270	Normal	No	No	No	No	No	No	isolated	Yes	No	Yes	Yes	fall	489.664	5381	1.15975	0.134303
98	Geneva 2	Male	74	15	210	Pathologic	No	No	No	No	No	Yes	polytrauma	Yes	No	No	No	fall	731.679	2781	0.610166	0.115707
99	Geneva 2	Male	21	15	75	Normal	No	No	No	No	No	No	isolated	Yes	No	No	Yes	sport	53.3078	9064	18.6128	0.380181
100	Geneva 2	Male	56	15	90	Normal	No	No	No	No	No	No	isolated	Yes	No	No	No	NA	83.9296	1458	0.132442	0.134303
101	Geneva 2	Male	20	15	85	Normal	No	No	No	No	No	No	isolated	No	No	No	Yes	sport	101.648	4881	1.56482	0.262407
102	Geneva 2	Female	76	15	310	Normal	No	No	No	No	No	No	polytrauma	Yes	No	No	Yes	NA	198.44	2367	0.0141776	0.0557874
103	Geneva 2	Female	16	15	200	Normal	No	No	No	No	No	No	isolated	Yes	Yes	Yes	Yes	sport	143.553	1957	0.30574	0.0557874
104	Geneva 2	Male	39	15	110	Normal	No	No	No	No	No	No	isolated	Yes	No	No	Yes	fall	31.1209	1310	0.571964	0.256209
105	Geneva 2	Male	32	15	180	Normal	No	No	No	No	No	No	isolated	Yes	No	Yes	Yes	fall	94.5824	2724	0.202308	0.805818
106	Geneva 2	Female	46	15	45	Normal	No	No	No	No	No	No	polytrauma	Yes	No	Yes	Yes	sport	605.707	7027	1.28967	0.254143
107	Geneva 2	Male	70	15	10	Pathologic	No	No	Yes	No	No	No	isolated	Yes	No	No	Yes	fall	287.664	3284	0.63968	0.367784
108	Geneva 2	Female	93	15	134	Normal	No	No	No	No	No	No	isolated	Yes	No	Yes	No	fall	501.006	26246	0.589124	0.983511
109	Geneva 2	Male	41	15	70	Normal	No	No	No	No	No	No	isolated	No	No	No	Yes	fall	312.626	2210	1.85393	0.241745
